# Supplementary material for: Adrenal Insufficiency in Patients with Beta Thalassemia: A Meta-Analysis
Source: Medicina (Kaunas). 2024 Sep 25;60(10):1571. doi: 10.3390/medicina60101571 (PMC11509364; doi:10.3390/medicina60101571)
Supplement: Supplementary file 1 [file medicina-60-01571-s001.zip]

Archive with 1 entries (1 files):
- medicina-3204879-supplementary.pdf
